# Supplementary material for: Mechanistic Characterization of the Pharmacological Profile of HS-731, a Peripherally Acting Opioid Analgesic, at the µ-, δ-, κ-Opioid and Nociceptin Receptors
Source: Molecules. 2022 Jan 28;27(3):919. doi: 10.3390/molecules27030919 (PMC8840597; doi:10.3390/molecules27030919)
Supplement: Supplementary file 1 [file molecules-27-00919-s001.zip]

Archive with 1 entries (1 files):
- molecules-1510541-supplementary.pdf
